# Supplementary material for: Identification and Characterization of (3Z):(2E)-Hexenal Isomerases from Cucumber
Source: Front Plant Sci. 2017 Aug 2;8:1342. doi: 10.3389/fpls.2017.01342 (PMC5539243; doi:10.3389/fpls.2017.01342)
Supplement: Supplementary file 1 [file Table_1.XLSX]

## Sheet: Sheet1
		Active 2		Non-active 2		Active 3		Non-active 3		Active 4		Non-active 4		Active 5		Non-active 5		Active 6		Non-active 6		Active 7		Non-active 7		Active 8		Non-active 8
Protein ID	Mass	Score	# pept	Score	# pept	Score	# pept	Score	# pept	Score	# pept	Score	# pept	Score	# pept	Score	# pept	Score	# pept	Score	# pept	Score	# pept	Score	# pept	Score	# pept	Score	# pept
Cucsa.288880.1	65094	206	6	32	1	48	2	867	38	35	1	509	22	43	1	36	1			53	1
Cucsa.303280.1	102520	166	8
Cucsa.188190.1	57046	127	5	46	4	135	6	57	5	210	8
Cucsa.273340.1	89918	96	5			45	2
Cucsa.147540.1	110034	90	10
Cucsa.057590.1	110123	88	10
Cucsa.124630.1	89590	86	2																					27	1
Cucsa.196700.1	90760	86	2																					27	1
Cucsa.196700.2	79640	86	2																					27	1
Cucsa.306800.1	89290	86	2																					27	1
Cucsa.273090.1	108868	81	1			60	1			124	9
Cucsa.166800.1	121886	78	4
Cucsa.077550.1	96819	76	5			48	2
Cucsa.077550.2	92318	76	5			48	2
Cucsa.077550.3	91676	76	5			48	2
Cucsa.139040.1	95737	75	4
Cucsa.139040.2	95737	75	4
Cucsa.139040.3	95737	75	4
Cucsa.139040.4	95737	75	4
Cucsa.218460.1	57694	69	1			18	1			153	4
Cucsa.395120.1	113378	64	4
Cucsa.160760.1	67984	63	1			127	4
Cucsa.173660.1	94821	58	2
Cucsa.318540.1	82686	53	1
Cucsa.322440.1	107671	53	3
Cucsa.139430.1	121909	51	2			33	2
Cucsa.194030.1	53147	41	3			59	3			595	19			36	1			36	1					53	2
Cucsa.256680.1	53451	41	3											36	1			36	1					53	2
Cucsa.160610.1	76941	41	1
Cucsa.148530.1	107786	40	2	275	14			28	1
Cucsa.219950.1	121963	35	3	78	5					29	1
Cucsa.219950.2	121616	35	3	78	5					29	1
Cucsa.066080.1	70823	35	3	225	13			584	21
Cucsa.010600.1	71408	35	3					381	17
Cucsa.142060.1	92549	34	3
Cucsa.142060.2	92549	34	3
Cucsa.335070.1	30758	33	1			53	3							63	1			42	1
Cucsa.096950.1	92603	33	2
Cucsa.059730.1	17344	31	1
Cucsa.101710.1	26954	31	1
Cucsa.118440.1	17217	31	1
Cucsa.202380.1	14661	31	1
Cucsa.202390.2	13591	31	1
Cucsa.202400.3	12580	31	1
Cucsa.202420.5	11558	31	1
Cucsa.230310.1	25852	31	1
Cucsa.266970.1	34170	31	1
Cucsa.273380.1	14661	31	1
Cucsa.286200.1	17683	31	1
Cucsa.394340.1	17731	31	1
Cucsa.031250.1	110406	24	1
Cucsa.118500.1	55397	16	1
Cucsa.197000.1	59554					179	4			403	14
Cucsa.197000.2	49978					179	4			403	14
Cucsa.392510.1	13640					98	3			79	4			31	1
Cucsa.266110.1	75347					83	4					46	2	45	1
Cucsa.181780.1	48018					77	3
Cucsa.181780.2	44100					77	3
Cucsa.181800.1	47972					77	3
Cucsa.385920.1	61400					68	2
Cucsa.142220.1	64718					67	2
Cucsa.331940.1	73077					66	5			39	1	160	6	129	4	160	7
Cucsa.111440.1	66108					66	2	144	4					47	2
Cucsa.226930.1	64643					63	1
Cucsa.226930.2	62451					63	1
Cucsa.383180.1	61167					62	1			28	1
Cucsa.383180.2	60151					62	1			28	1
Cucsa.383180.3	55029					62	1			28	1
Cucsa.197230.1	54675					60	1	176	9	108	2													66	1
Cucsa.197230.2	52041					60	1	176	9	108	2													66	1
Cucsa.197230.3	49340					60	1	176	9	108	2													66	1
Cucsa.197230.4	42617					60	1	176	9	108	2													66	1
Cucsa.357280.1	53355					56	1			272	11			21	1
Cucsa.256990.1	69581					54	1
Cucsa.256990.2	60192					54	1
Cucsa.288880.2	55084			32	1	48	2			35	1			43	1	36	1			53	1
Cucsa.303940.1	73382			46	2	46	2			46	2
Cucsa.311690.1	87855					43	2
Cucsa.232220.1	62650					42	2
Cucsa.232220.2	62082					42	2
Cucsa.275790.1	69632					41	1
Cucsa.275800.1	69862					41	1
Cucsa.103680.1	70362					36	1			44	1
Cucsa.312210.1	74387					36	1			44	1
Cucsa.312210.2	74387					36	1			44	1
Cucsa.312210.3	57578					36	1			44	1
Cucsa.161140.1	65527					31	1
Cucsa.161140.2	65585					31	1
Cucsa.368120.1	31310					29	2			82	5			39	1
Cucsa.146880.1	68270					28	1
Cucsa.146880.2	67785					28	1
Cucsa.146890.1	66584					28	1
Cucsa.146890.2	53999					28	1
Cucsa.146890.3	53999					28	1
Cucsa.181930.1	36673					26	1
Cucsa.197000.3	46277									403	14
Cucsa.033080.1	38639									243	7			768	30
Cucsa.083090.10	48872									190	6	56	1	158	4
Cucsa.166960.1	53007									181	9
Cucsa.166960.2	53007									181	9
Cucsa.166960.3	53007									181	9
Cucsa.166960.4	53007									181	9
Cucsa.166960.5	47096									181	9
Cucsa.238400.1	53567									134	6	120	4
Cucsa.061540.1	67155									104	6															25	1
Cucsa.266220.1	49658							37	1	93	8	942	37			30	1
Cucsa.097800.1	47726									92	4
Cucsa.107160.1	53964									89	3
Cucsa.100080.1	56881									87	3
Cucsa.095750.1	48006									80	2	1398	26	747	16	1467	42			199	6			80	1			42	1
Cucsa.155480.1	58212									61	1
Cucsa.339700.1	47649									59	1							38	1
Cucsa.339700.2	47649									59	1							38	1
Cucsa.339700.3	41589									59	1							38	1
Cucsa.339700.4	40903									59	1							38	1
Cucsa.339700.5	32589									59	1							38	1
Cucsa.044790.1	47201									56	3
Cucsa.044790.2	36019									56	3
Cucsa.132820.1	53191									50	1
Cucsa.385500.1	44290									47	1			104	3			61	1
Cucsa.385500.2	43423									47	1			104	3			61	1
Cucsa.385500.3	43324									47	1			104	3			61	1
Cucsa.385500.4	39382									47	1			104	3			61	1
Cucsa.385500.5	36083									47	1			104	3			61	1
Cucsa.349070.1	47570									47	2
Cucsa.303940.4	55448									46	2
Cucsa.256350.1	53931									42	2	74	4
Cucsa.256350.2	53931									42	2	74	4
Cucsa.256350.3	53931									42	2	74	4
Cucsa.387730.1	61446							45	2	41	2
Cucsa.387730.2	61317							45	2	41	2
Cucsa.387730.3	51151							45	2	41	2
Cucsa.343000.1	52713									41	2
Cucsa.311770.1	59514									38	1
Cucsa.089630.18	53286									36	2
Cucsa.089630.7	53286									36	2
Cucsa.119970.1	50120									36	1
Cucsa.119970.2	37163									36	1
Cucsa.109660.1	49815									35	1
Cucsa.048500.1	64220									31	1	187	9			40	2
Cucsa.163590.1	61499									31	1
Cucsa.163590.2	44697									31	1
Cucsa.254080.1	49359									31	1
Cucsa.254080.2	42065									31	1
Cucsa.254080.3	41541									31	1
Cucsa.370360.1	54248									30	1
Cucsa.327660.1	52577									27	1
Cucsa.397160.1	54841									27	1
Cucsa.083200.1	47387									24	3			315	11
Cucsa.312770.1	54621									22	1
Cucsa.157460.1	56429							82	2	20	1
Cucsa.318650.1	72961									15	1
Cucsa.378490.1	38574													388	15	3112	74			230	10			208	4
Cucsa.083140.1	44124													264	15	1790	54			198	9			46	1
Cucsa.362680.1	36978													165	5
Cucsa.362680.2	36978													165	5
Cucsa.362680.3	36978													165	5
Cucsa.097300.1	41659													98	4
Cucsa.259780.2	36732													96	2	267	9
Cucsa.259780.3	35922													96	2	267	9
Cucsa.259780.1	39719													96	2
Cucsa.113400.1	41094													83	3
Cucsa.336970.14	108380													76	2	50	2							54	1
Cucsa.336970.6	108380													76	2	50	2							54	1
Cucsa.383610.1	35744													72	2	165	6
Cucsa.383610.4	35744													72	2	165	6
Cucsa.383610.5	35249													72	2	165	6
Cucsa.091600.1	40915													69	2
Cucsa.046060.1	35460													67	3
Cucsa.046060.2	30226													67	3
Cucsa.099860.1	41136													64	2
Cucsa.112310.1	45155													54	2
Cucsa.353770.1	47166											62	2	51	1	95	4
Cucsa.278230.1	14400													48	1
Cucsa.106030.1	88794			126	5							209	6	45	1
Cucsa.112340.1	49732													41	1	307	10
Cucsa.327690.1	39328													41	1
Cucsa.132900.1	40209													36	7
Cucsa.132900.2	38453													36	7
Cucsa.132900.6	37923													36	7
Cucsa.132900.8	37737													36	7
Cucsa.239840.1	42366											333	14	34	1	1061	31			149	5	45	2
Cucsa.239840.2	42366											333	14	34	1	1061	31			149	5	45	2
Cucsa.106700.1	23939													33	1
Cucsa.345110.1	84999													32	1
Cucsa.299420.1	53711													29	2
Cucsa.100250.1	41523													27	1
Cucsa.100250.2	41523													27	1
Cucsa.100250.3	41523													27	1
Cucsa.100250.4	41523													27	1
Cucsa.364160.1	39347													26	2	469	18			120	3
Cucsa.360170.1	78341							175	5			57	1	25	1
Cucsa.238080.1	41422											18	1	24	1	76	3
Cucsa.238080.2	36859											18	1	24	1	76	3
Cucsa.124560.1	76141													24	1
Cucsa.278250.1	46087											281	11	21	1	177	7
Cucsa.011380.1	53015													21	1
Cucsa.011380.2	53015													21	1
Cucsa.004520.1	43796													19	1	34	1
Cucsa.004520.2	42060													19	1	34	1
Cucsa.311590.1	29108																	50	1			56	2	249	10	47	1
Cucsa.160160.1	29528																	50	1					165	11	47	1	110	4
Cucsa.273130.1	29566																	50	1					145	10	47	1	30	2
Cucsa.273130.2	29566																	50	1					145	10	47	1	30	2
Cucsa.273130.3	29566																	50	1					145	10	47	1	30	2
Cucsa.160780.1	28334																	50	1					110	6	47	1	116	4
Cucsa.160780.2	27470																	50	1							47	1	116	4
Cucsa.160780.3	26153																	50	1							47	1	116	4
Cucsa.147560.1	29379																	50	1							47	1
Cucsa.160050.1	28590																	50	1							47	1
Cucsa.284570.1	30507																	50	1							47	1
Cucsa.311490.1	35286																	50	1							47	1
Cucsa.311490.2	28207																	50	1							47	1
Cucsa.311490.3	21819																	50	1							47	1
Cucsa.327860.1	30031																	50	1							47	1
Cucsa.077690.1	26607																	42	1					48	1	63	1	48	1
Cucsa.077690.2	21504																	42	1					48	1	63	1	48	1
Cucsa.367000.1	57216																	39	1					57	2
Cucsa.076200.1	140740																	32	1							36	1
Cucsa.076200.2	140740																	32	1							36	1
Cucsa.280620.1	42350																	32	1
Cucsa.323190.1	88126																			36	1	31	1	35	1			36	1
Cucsa.323190.2	65054																			36	1	31	1	35	1			36	1
Cucsa.378600.1	34585																					16	1
Cucsa.378600.2	34303																					16	1
Cucsa.378600.4	32861																					16	1
Cucsa.046100.1	34485																									30	2
Cucsa.101030.10	98628																									21	1
Cucsa.101030.2	98286																									21	1
Cucsa.101030.3	98286																									21	1
Cucsa.101030.5	97325																									21	1
Cucsa.101030.6	84942																									21	1
Cucsa.101030.8	84379																									21	1
Cucsa.101030.9	83176																									21	1
Cucsa.043950.1	98160			217	15
Cucsa.302240.1	81317			188	8			100	6			54	2			22	2
Cucsa.010680.1	71001			156	12			327	14
Cucsa.257550.1	81415			118	9							30	2
Cucsa.257550.2	80571			118	9							30	2
Cucsa.362700.1	80492			110	6							58	5
Cucsa.217810.1	17509			49	1
Cucsa.281010.1	85781			46	1
Cucsa.281010.2	66328			46	1
Cucsa.142360.1	91631			44	2
Cucsa.042760.1	61598			33	2
Cucsa.042760.2	61470			33	2
Cucsa.042760.3	49432			33	2
Cucsa.042760.4	44889			33	2
Cucsa.042760.5	43507			33	2
Cucsa.228080.1	104014			29	2
Cucsa.188400.1	115405							321	11
Cucsa.188400.2	105551							321	11
Cucsa.090190.1	61218							214	8			239	7
Cucsa.266060.1	89995							71	3
Cucsa.266060.2	84328							71	3
Cucsa.337440.1	77854							71	3
Cucsa.165600.1	57363							43	2
Cucsa.165600.2	53425							43	2
Cucsa.132570.1	56895							37	2
Cucsa.042120.1	384113							27	2
Cucsa.364370.1	51823							20	1
Cucsa.007830.1	8788							17	1
Cucsa.114280.1	56780											145	6
Cucsa.114280.2	56780											145	6
Cucsa.388700.1	59441											78	4
Cucsa.388700.2	59441											78	4
Cucsa.205340.1	61304											63	2
Cucsa.362700.2	63751											58	5
Cucsa.240950.1	47085											52	2
Cucsa.348970.1	45135											49	1			38	1
Cucsa.105970.1	48006											48	4
Cucsa.289160.1	22202											45	1
Cucsa.289160.2	17549											45	1
Cucsa.289160.3	15251											45	1
Cucsa.289160.4	15251											45	1
Cucsa.289160.5	15251											45	1
Cucsa.193420.1	66850											39	1
Cucsa.180020.1	125279											38	4
Cucsa.022870.1	38099											35	1
Cucsa.304150.1	51035											35	1
Cucsa.205350.1	61880											27	1
Cucsa.308780.1	47975											22	1			76	3
Cucsa.280470.1	39542											19	1
Cucsa.349340.1	39627															449	13
Cucsa.349340.2	39627															449	13
Cucsa.349340.3	39627															449	13
Cucsa.349340.9	39627															449	13
Cucsa.122870.1	38043															353	25			40	3
Cucsa.109120.1	42868															85	5
Cucsa.042830.1	45395															76	3
Cucsa.240840.1	38204															72	3
Cucsa.091180.1	73651															70	1
Cucsa.091180.2	73523															70	1
Cucsa.116240.1	46158															62	3
Cucsa.116240.6	45740															62	3
Cucsa.045940.1	34527															51	1
Cucsa.089150.10	109453															49	1
Cucsa.089150.2	109453															49	1
Cucsa.089150.3	109453															49	1
Cucsa.089150.4	109324															49	1
Cucsa.066450.1	18074															47	1
Cucsa.066480.1	35735															47	1
Cucsa.066490.1	35521															47	1
Cucsa.066500.1	35144															47	1
Cucsa.066510.1	35506															47	1
Cucsa.122260.1	35458															45	1
Cucsa.122260.2	35458															45	1
Cucsa.003910.1	37366															31	1
Cucsa.025380.1	79415															31	8
Cucsa.025410.1	75854															31	8
Cucsa.250130.1	38933															30	1
Cucsa.075840.1	33429															27	1
Cucsa.268990.1	59592															26	1
Cucsa.159140.1	88125															16	1
Cucsa.232000.1	38051																			38	1
Cucsa.059040.1	27274																							103	2			100	3
Cucsa.311810.1	28582																							90	4
Cucsa.374660.1	105525																							54	1
Cucsa.374660.2	104445																							54	1
Cucsa.374660.3	101155																							54	1
Cucsa.374660.4	100714																							54	1
Cucsa.338560.1	35988																							45	1
Cucsa.352580.1	20949																							41	2
Cucsa.180430.1	29105																							40	1
Cucsa.116680.1	31851																							38	2
Cucsa.051640.1	24940																							19	1
Cucsa.213340.1	27377																							19	1
Cucsa.213340.2	27377																							19	1
Cucsa.338650.1	129103																											16	1
Cucsa.338650.2	109005																											16	1
Cucsa.292590.1	25974																											22	1
Cucsa.292590.2	25974																											22	1
Cucsa.292590.3	25974																											22	1
Cucsa.292590.4	25974																											22	1
Cucsa.292590.5	20798																											22	1
Cucsa.292590.6	20798																											22	1
Cucsa.292590.7	20798																											22	1
Cucsa.292590.8	20798																											22	1
